# Supplementary material for: Empagliflozin Improves Metabolic and Hepatic Outcomes in a Non-Diabetic Obese Biopsy-Proven Mouse Model of Advanced NASH
Source: Int J Mol Sci. 2021 Jun 13;22(12):6332. doi: 10.3390/ijms22126332 (PMC8232001; doi:10.3390/ijms22126332)
Supplement: Supplementary file 1 [file ijms-22-06332-s001.zip]

Archive with 1 entries (1 files):
- ijms-1238675-supplementary.pdf
